# Supplementary material for: Rhinovirus Infects B and CD4 T Lymphocytes in Hypertrophic Tonsils in Children
Source: J Med Virol. 2026 Jan 24;98(2):e70809. doi: 10.1002/jmv.70809 (PMC12831225; doi:10.1002/jmv.70809)
Supplement: Supplementary file 7 — Supporting Table 1. [file JMV-98-e70809-s001.xlsx]

## Sheet: RV in tonsils
Supplementary table 1. Patients and samples positive for RV and EV
PATIENTS	EV DETECTION (qRT-PCR)			RV DETECTION (qRT-PCR)			RV ISOLATION			RV TIPE
SAMPLE COD	PT	AD	NPS	PT	AD	NPS	PT	AD	NPS	PT	AD	NPS
47	0	0	0	0	0	1	-	-	-			RV-17
48	0	0	0	0	0	1	-	-	-			RV-17
50	0	0	0	0	0	1	-	-	-			RV-91
52	1	1	0	1	1	0	-	-	-	RV-C	RV-C
54	0	0	0	0	1	1	-	-	-		RV-17	RV-17
60	0	0	0	0	0	1	-	-	-			RV-C
61	0	0	0	0	0	1	-	-	-			RV-C
65	0	0	0	0	1	1	-	-	-		RV-65	RV-65
68	0	0	0	0	1	0	-	-	-		RV-49
70	0	0	0	0	0	1	-	-	-
71	0	0	0	0	0	1	-	-	-			RV-C
72	0	0	0	0	1	1	-	-	-		RV-49	RV-49
73	0	0	0	0	1	1	-	-	-		RV-71	RV-71
77	0	0	0	0	0	1	-	-	-			RV-C
78	0	0	0	0	0	1	-	-	-			RV-69
84	0	0	0	1	1	0	-	-	-	RV-C	RV-C
87	0	0	0	1	1	1	-	-	-	RV-69	RV-69	RV-69
88	0	0	0	0	0	1	-	-	-			RV-C
94	0	0	0	0	1	0	-	-	-		RV-2
99	0	0	0	1	1	1	-	-	-
113	0	0	0	1	1	1	-	-	-	RV-C	RV-C	RV-C
120	0	0	0	0	1	1	-	-	-		RV-C	RV-C
121	0	0	0	1	1	1	-	-	-	RV-76	RV-76	RV-76
122	0	0	0	0	1	0	-	-	-		RV-95
134	0	0	0	1	1	1	-	-	-		RV-A
141	0	0	0	1	1	1	-	-	-		RV-A
143	0	1	1	0	0	1	-	-	-
144	0	0	0	1	1	1	-	-	-		RV-C
160	0	0	0	1	1	1	-	-	-		RV-14
172	0	0	0	1	1	1	-	-	-
175	0	0	0	1	1	1	-	-	-
178	0	0	0	1	1	1	-	-	-
183	0	0	0	1	1	1	-	-	-
186	0	0	0	0	0	1	-	-	-
187	0	0	0	0	0	1	-	-	-
199	0	0	0	0	1	1	-	-	-
201	0	0	0	0	1	1	-	-	-
217	0	0	0	0	0	1	-	-	-
222	0	0	0	0	1	1	-	-	-
223	0	0	0	1	1	1	-	-	-
224	0	0	0	0	1	1	-	-	-
229	0	0	0	0	0	1	-	-	-
239	0	0	0	0	1	1	-	-	-
245	0	0	0	0	0	1	-	-	-
246	0	0	0	0	1	1	-	-	-
247	0	0	0	0	1	1	-	-	-
253	0	0	0	1	1	1	-	-	-
259	0	0	0	0	0	1	-	-	-			RV-3
261	0	0	0	0	0	1	-	-	-
272	1	1	1	0	1	1	-	-	-		RV-9	RV-9
275	0	0	0	0	0	1	-	-	-
290	1	0	1	0	0	1	-	-	-
294	0	1	1	0	0	1	-	-	-
298	1	0	0	0	0	1	-	-	-
299	1	0	1	0	0	1	-	-	-
313	1	0	1	1	0	0	-	-	-
315	0	0	0	0	0	1	-	-	-
328	1	1	0	0	0	1	-	-	-
329	0	0	0	0	0	1	-	-	-
344	1	1	1	0	1	1	-	-	-
346	1	0	1	0	0	1	-	-	-
347	1	1	0	0	1	0	-	-	-
371	1	1	0	0	1	1	-	-	-
394	1	1	1	1	1	0	-	-	-
395	1	1	0	1	1	0	-	-	-
396	1	1	1	1	1	0	0	0	-
397	1	0	0	1	0	0	-	-	-
399	1	1	0	1	1	0	-	-	-
400	1	1	1	1	1	0	-	-	-
401	1	1	0	1	1	0	-	-	-
402	1	0	0	1	0	0	-	-	-
403	1	1	0	1	1	0	-	1	-		RV-82
405	1	1	0	1	1	0	-	-	-
407	1	1	0	1	1	0	-	-	-
408	0	0	0	0	1	0	-	-	-		RV-3
409	1	1	1	1	1	0	-	-	-
410	1	1	0	1	1	0	-	-	-
411	1	0	0	1	0	0	-	-	-
413	1	1	0	1	1	0	-	1	-		RV-38
414	1	1	0	1	1	0	-	-	-
415	1	1	0	1	1	0	-	-	-
416	1	1	0	1	1	0	-	-	-
417	1	0	1	1	0	0	-	-	-
421	1	1	0	1	1	0	-	-	-
422	1	1	0	1	1	0	-	-	-
424	1	1	0	1	1	0	-	-	-
425	0	1	0	0	1	0	-	-	-
428	1	1	0	1	1	0	-	-	-
429	1	1	0	1	1	0	-	1	-		RV-29
430	1	0	1	1	0	0	-	-	-
431	1	1	0	1	1	0	-	-	-
432	1	1	0	1	1	0	-	-	-
433	1	1	0	1	1	0	-	-	-
436	0	0	0	1	1	0	-	-	-
437	1	1	0	1	1	0	-	-	-
438	1	1	0	1	1	0	0	0	-
439	1	1	0	1	1	0	-	-	-
440	1	0	0	1	0	0	-	-	-
441	1	1	0	1	1	0	-	1	-		RV-37
443	0	1	0	0	1	0	-	-	-
444	0	1	0	0	1	0	-	-	-
445	1	1	0	1	1	1	-	-	-
446	0	1	0	0	1	1	-	-	-
447	1	1	0	1	1	0	-	-	-
448	0	1	0	0	1	0	-	-	-
449	1	1	0	1	1	0	-	-	-
451	0	1	0	0	1	0	-	-	-
452	1	1	0	1	1	1	0	0	0
453	0	1	0	0	1	1	-	-	-
454	0	1	1	0	1	0	-	1	-		RV-1A
455	1	1	0	1	1	1	-	1	1		RV-4	RV-4
456	1	0	0	1	0	0	-	-	-
457	1	1	0	1	1	0	-	-	-
458	0	0	0	0	0	1	-	-	-
459	1	1	0	1	1	0	0	0	-
460	1	0	0	1	0	1	-	-	-
461	0	0	0	0	0	1	-	-	-
462	0	0	0	0	1	0	-	1	-		RV-42
463	0	1	0	0	1	1	-	-	-
466	1	1	0	1	1	1	-	-	-
467	1	1	0	1	1	1	-	1	-		RV-14
468	1	1	0	1	1	1	-	-	-
469	1	1	0	1	1	1	-	-	-
470	0	1	0	0	1	1	-	0	0
475	1	1	0	1	1	0	-	-	-
478	1	1	0	1	1	0	-	-	-
479	1	1	0	1	1	0	-	-	-
481	1	1	0	1	1	1	-	1	-		RV-46
482	1	1	0	1	1	1	-	-	-
483	0	1	0	0	1	1	-	-	-
484	1	0	1	1	0	1	-	-	-
487	1	0	1	1	0	1	-	-	-
490	0	1	0	0	1	1	-	1	1		RV-14	RV-14
491	0	1	0	0	1	1	-	-	-
492	1	1	0	1	1	1	0	0	0
494	1	1	0	1	1	0	-	-	-
496	1	1	0	1	1	0	0	0	-
