# Supplementary material for: Rhinovirus Infects B and CD4 T Lymphocytes in Hypertrophic Tonsils in Children
Source: J Med Virol. 2026 Jan 24;98(2):e70809. doi: 10.1002/jmv.70809 (PMC12831225; doi:10.1002/jmv.70809)
Supplement: Supplementary file 8 — Supporting Table 2. [file JMV-98-e70809-s008.xlsx]

## Sheet: Supplementary Table 2
Supplementary table 2. Rhinovirus species and types identified by sequencing of RT-PCR amplicons from tonsillar tissues and nasopharyngeal swabs (NPS).
Rhinovirus Species	Palatine Tonsil	Adenoids	NPS
RV-A	RV-71; RV-76	RV-21; RV-28; RV-29; RV-34; RV-38; RV-51; RV-58; RV-65; RV-66; RV-71	RV-65; RV-49; RV-71; RV-76; RV-9
RV-B	RV-69	RV-97; RV-103	RV-17; RV-91; RV-69; RV-3
RV-C†	3 RV-C†	11 RV-C†	7 RV-C†
† Typing of rhinovirus C is inconclusive based on the amplicons generated by this RT-PCR assay.
