# Supplementary material for: Rhinovirus Infects B and CD4 T Lymphocytes in Hypertrophic Tonsils in Children
Source: J Med Virol. 2026 Jan 24;98(2):e70809. doi: 10.1002/jmv.70809 (PMC12831225; doi:10.1002/jmv.70809)
Supplement: Supplementary file 9 — Supporting Table 3. [file JMV-98-e70809-s003.xlsx]

## Sheet: Supplementary Table 3
Supplementary table 3. Rhinovirus types identified by sequencing of RT-PCR amplicons from tonsillar tissues and nasopharyngeal swabs (NPS) in 11 patients.
Patient ID	Palatine Tonsil	Adenoid	NPS
54		RV-B17	RV-B17
65		RV-A65	RV-A65
72		RV-A49	RV-A49
73		RV-A71	RV-A71
87	RV-B69	RV-B69	RV-B69
113	RV-C†	RV-C†	RV-C†
120		RV-C†	RV-C†
121	RV-A76	RV-A76	RV-A76
272		RV-A9	RV-A9
455		RV-B4	RV-B4
490		RV-B14	RV-B14
† Typing of rhinovirus C is inconclusive based on the amplicons generated by this RT-PCR assay.
